# Supplementary material for: MyGeneset.info: an interactive and programmatic platform for community-curated and user-created collections of genes
Source: Nucleic Acids Res. 2023 Apr 18;51(W1):W350–6. doi: 10.1093/nar/gkad289 (PMC10481249; doi:10.1093/nar/gkad289)
Supplement: gkad289_Supplemental_Files [file gkad289_supplemental_files.zip]

Archive with 3 entries (3 files):
- mygeneset.info-master.zip
- mygeneset.info-website-main.zip
- Supplemental Figures - revision1.pdf
